# Supplementary material for: Anti-Fibrotic Effect of Oleamide Identified from the Moringa oleifera Lam. Leaves via Inhibition of TGF-β1-Induced SMAD2/3 Signaling Pathway
Source: Int J Mol Sci. 2025 Apr 4;26(7):3388. doi: 10.3390/ijms26073388 (PMC11989637; doi:10.3390/ijms26073388)
Supplement: Supplementary file 1 [file ijms-26-03388-s001.zip]

Archive with 1 entries (1 files):
- ijms-3553782-supplementary.pdf
